# Supplementary material for: Clozapine Worsens Glucose Intolerance, Nonalcoholic Fatty Liver Disease, Kidney Damage, and Retinal Injury and Increases Renal Reactive Oxygen Species Production and Chromium Loss in Obese Mice
Source: Int J Mol Sci. 2021 Jun 22;22(13):6680. doi: 10.3390/ijms22136680 (PMC8268139; doi:10.3390/ijms22136680)
Supplement: Supplementary file 1 [file ijms-22-06680-s001.zip]

Archive with 1 entries (1 files):
- ijms-1220289-supplementary.pdf
